# Supplementary material for: Statins Modulate Microenvironmental Cues Driving Macrophage Polarization in Simulated Periodontal Inflammation
Source: Cells. 2023 Jul 29;12(15):1961. doi: 10.3390/cells12151961 (PMC10417531; doi:10.3390/cells12151961)
Supplement: Supplementary file 1 [file cells-12-01961-s001.zip]

Archive with 6 entries (6 files):
- Figure S1.pdf
- Supplementary Figure 2A.tif
- Supplementary Figure 2B.tif
- Supplementary Figure 2C.tif
- Supplementary Figure 2D.tif
- Supplementary Table S1.pdf
